# Supplementary material for: Validation of the Spanish version of the questionnaire on Patient Empowerment in Long-Term Conditions
Source: PLoS One. 2020 Jun 12;15(6):e0233338. doi: 10.1371/journal.pone.0233338 (PMC7292571; doi:10.1371/journal.pone.0233338)
Supplement: S2 Appendix — (XLSX) [file pone.0233338.s002.xlsx]

## Sheet: EMPAC_VAL_TOT
ID	fecha	fec_naci	sexe	est_civi	estudis	val_soci	barthel	pfeiffer	cap	nyha	fec_diag	feve	charlson	hemoglo	creati	fg	ntprobnp	pes	talla	imc	tas	tad	fc	betabloq_basal	iecas_basal	aldoster_basal	diuretic_basal	had1	had2	had3	had4	had5	had6	had7	had8	had9	had10	had11	had12	had13	had14	MLWHQ1_basal	MLWHQ2_basal	MLWHQ3_basal	MLWHQ4_basal	MLWHQ5_basal	MLWHQ6_basal	MLWHQ7_basal	MLWHQ8_basal
HMB01	03/03/2017	24/02/1945	0	1	1	1	100	0		2	15/03/2010	35	1	15	1	61	907	73	162		148	75	57	1	1	0	0	3			2	0	0		2	0	2	1	2	0	0	0	0	2	0	0	0	0	0
HMB02	01/03/2017	07/08/1938	0	3	1	1	100	1		2	//2013	24	3	13	1	49		72	175	23	155	74	58	1	1	1	1	2	1	1	1	2	2	1	2	1	3	2	0	2	0	4	4	4	4	5	4	4	5
HMB03	15/10/2016	19/01/1949	0	1	2	1	100	0		1	26/10/2016	30	2	12		47	5363	72	165	26	122	74	65	1	1	1	0	3	0	2	0	3	3	0	3	0	3	2	0	3	0	0	0	0	0	0	0	0	0
HMB04	08/03/2017	10/04/1972	0	0	1	1	100	0		2	15/02/2017	43	2	13	1	67	1042	131	165	48	120	80	91	1	1	0	1	1	1	0	1	1	2	1	0	1	1	2	1	1	2	5	5	5	5	5	5	5	5
HMB05	27/01/2017	16/06/1964	0	1	2	1	100	0		3	09/11/2016	34	1	99	1	90	3447	89	180	27	130	92	75	1	1	1	1	0	2	1	2	1	1	1	2	1	1	2	2	1	1	4	4	5	4	4	4	3	5
HMB06	01/03/2017	16/05/1969	1	3	1	0	100	0		2	15/08/2015	33	2	11	1	78	1127	105	149	42	101	62	81	1	1	1	1	0	2	0	2	0	1	1	0	3	1	2	1	0	1	2	4	4	4	4	3	4	5
HMB07	15/12/2016	10/12/1963	0	0	1	2	100	3		2	//2016	26	2	14	1	67	2624	81	171	32	101	61	66	1	1	1	1	2	1	2	1	1	2	1	2	1	2	2	0	2	0	4	3	4	5	5	4	4	5
HMB08	11/01/2017	23/04/1962	0	1	2	1	100	0		2	16/03/2016	40	1	13	1	90	689	89	173	29	124	71	62	1	1	1	1	2	1	1	1	2	2	0	3	0	2	2	0	2	0	4	4	4	4	5	5	4	5
HUB01	10/10/2016	03/02/1946	0	1	1	1	100	0		2	//2005	47	2	12	7	90		100	178		137	77	53	1	1	0	1	2	2	3	0	2	3	1	3	0	3	3	0	3	0	2	2	3	1	4	1	1	1
HUB02	10/10/2016	18/12/1949	0	3	1	0	25			3	15/11/2012	59	2	10	2	35		91	166		120	70	110	0	0	1	1	2	0	1	1	2	2	0	2	1	2	1	1	1	0	5	5	5	5	5		3	5
HUB03	10/10/2016	13/06/1973	1	0	1	1	90	0		3	2011	36	5	15			6385				85	55	70	1	1	1	1	2	0	1	1	1	1	2	2	1	3	2	1	1	1	4	2	5	3	4	4	4
HUB04	20/10/2016	08/05/1952	0	3	4	0	100	0		3	//2012	29	1	11	1	66		75	167		90	60	67	1	1	1	1	2	1	3	0	2	3	0	2	1	3	3	0	2	0	1	2	3	3	3	0	0	4
HUB05	24/11/2016	10/09/1973	0	1	1	1	100	0		3	15/03/2016	32	2	12	2	90	8166	88	194		99	55	62	1	1	1	1	2	1	1	0	1	2	1	2	0	1	2	0	3	2	4	4	4	3	4	2	3
HUB06	29/12/2016	04/08/1960	0	1	2	1	100	0		2	11/11/2016	40	2	12	1	90	2146	90	177		116	80	94	1	1	1	1	2	0	3	0	3	3	1	2	1	3	3	0	2	0	1	3	2	1	1	2	1	1
HUB07	25/01/2017	11/03/1948	0	2	1	0	100	0		3	15/12/2015	29	2	11	2	40	4424	62	167		84	53	54	1	0	1	1	2	1	3	0	2	3	0	2	0	3	1	0	3	0	3	4	5	4	5	4	5	5
HUB08	02/02/2017	26/03/1993	0	0	2	1	100	0		3	15/12/2014	55	1		2	56	4291	83	183		100	63	65	1	0	1	1	2	3	2	0	2	2	1	2	1	2	2	0	2	0	5	3	5	0	3	5	4	5
HUB09	06/09/2017	06/06/1947	1	1	1	1	100	0		2	2005	35	1	106	8	69	636	67	150	29			80	1	1	1	0	2	0	3	0	2		2	2	0	3		0	2	0	2	1	2	1	2	2	1	0
HUB10	16/02/2017	25/12/1975	1	1	4	1	100	0		3	2008		1	11	13	29	2230	74	165		80	46	78	1	1	1	1	2	1	2	0	3	3	1	3	1	3	3	1	1	0	4	4	4	3	1	3	2
HUB11	07/03/2017	04/04/1966	0	2	4	0	100	0		3	2005	15	1											1	1	1	1	2	1	3	0	2	3	0	2	1	3	3	2	3	0	5	5	5	0	0	4	4	0
HUB12	09/06/2017	07/02/1957	0	1	1	1	100	0		3	1997		2	10	17	36	464	95	178		90	57	124	1	1	1	1	3	1	3	0	3	3	0	2	0	3	3	0	3	1	4	3	4	3	3	4	0	0
HM001	18/05/2015	16/08/1962	0	0	3	1	100	0	5	3	24/01/2012	19	1	15	1.2	60	4738	93	170		103	76	97	1	0	1	1	1	1	1	1	1	3	2	2	0	2	2	1		0	3	2	1	2	1	1	4	4
HM002	18/05/2015	27/01/1939	0	2	3	0	100	0	1	1	22/12/2009	43	2	12	1.2	53	3761	62	162	23	93	37	97	1	0	0	1	2	0	2	1	3	3	0	1	0	3	2	1	3	2	5	5	5	5	5	0	0	0
HM003	18/05/2015	16/12/1948	0	3	1	1	91	1	8	4	30/06/2001	15	2	11	1.2	60	1971	93	133		96	60	70	1	0	1	1	3	3	3	0	3	3	1	1	0	2	3	0	3	0	3	3	4	3	4	4	0	0
HM004	19/05/2015	17/06/1937	1	3	1	0	60	0	10	2	07/05/2015	64	4	9	3.1	15	3105	88	145		140	50	50	0	0	0	1	1	0	3	1	2		1	0	0	3	1	1	3	2	4	3	5	5	5	5	1	0
HM005	22/05/2015	27/12/1935	1	3	1	0	100	1	7	3	18/05/2015	30	1	14	1	55	1689	43	150		115	56	94	0	1	0	1	2	0	2	0	2	3	0	3	0	3	3	0	3	2	4	4	4	3	4	2	2	0
HM006	27/05/2015	26/09/1940	0	1		1	100	10	6	3	30/06/2006	15	3	11	1.4	51	2685	79	180	24	138	77	66	1	1	1	1	2	0	1	1	2	2	1	2	1	2	2	1	3	0	5	5	5	0	5	4	4	0
HM007	29/05/2015	16/10/1931	0	1	1	1	90	2	11	3	30/06/2009	54	2	11	1.7	40	21511	56	170		82	48	85	1	0	0	1	1	2	2	2	0	2	3	2	2	3	0	3	1	0	5	4	5	0	5	4	3	0
HM008	29/05/2015	02/02/1939	0	3	1	0	100	2	1	1	27/05/2015	42	3	12	1.2	60	14000	72	169	25	144	94	128	0	1	0	1	3	0	3	0	3	3	0	3	0	3	3	0	3	0	3	2	2	2	3	4	3	3
HM009	09/06/2015	14/04/1940	0	3	1	1	100	0	6	3	06/06/2015	43	3	12	1.2	60	2296	71	158	28	122	63	84	1	1	0	1	2	2	3	2	2	2	3	2	3	3	0	3	1	0	0	0	5	5	3	5	0	0
HM010	10/06/2015	05/03/1937	1	1	1	1	21	0	6	4	19/05/2015	35	1	11	0.5	60	21014	78	160	2	108	60	110	1	1	1	1	2	3	2	1	1	1	2	0	0	0	2	2	2	0	3	0	4	5	5	0	3	5
HM011	10/06/2015	08/05/1938	1	1	1	1	80	0	0	3	02/06/2015	65	1	10	0.5	60	3223	92	163	2	119	72	63	0	0	0	1	0	2	3	1	2	2	2	1	1	1	2	1	2	2	5	5	5	5	5	3	3	3
HM012	12/06/2015	25/07/1933	0	1	1	1	100	1	4	3	30/06/2007	18	1	11	1.9	34	16532	78	178		106	66	70	1	0	0	1	3	2	3	0	3	2	1	1	0	0	2	3	3	1	3	3	4	4	5	4
HM013	17/06/2015	14/10/1930	1	3	0	0	70	0	9	3	11/06/2015	39	2	13	0.5	60	2354	62	150	27	104	50	69	1	1	0	1	2	0	1	0	3	2	0	2	0	3	3	3	3	1	5	3	5	0	3		2	0
HM014	17/06/2015	10/10/1933	0	1	4	1	100	0	2	3	11/03/2015	61	2	12	0.9	60	1279	70	170	18	104	53	60	1	1	0	1	2	2	2	0	2	2	1	2	0	2	2	1	2	2	0	0	1	1	0	0	0	1
HM015	17/06/2015	04/04/1933	1	3	1	2	95	1	9	3	29/01/2009	60	2	10	1.9	25	5301	85	155	18	121	46	63	0	0	0	1	0	0	1	1	0	2	2	2	2	0	0	3	3	0	5	5	5	5	5	3	4	0
HM016	26/06/2015	07/03/1959	0	0	3	1	100	0	0	3	24/06/2015	20	1	16	2.1	35	35000	57	158	23	134	85	93	1	0	1	1	2	0	2	0	3	3	1	3	0	3	2	0	3	2	3	0	0	0	0	3	0	0
HM017	26/06/2015	11/11/1953	0	0	1	0	100	0	3	3	19/06/2015	19	2	15	0.7	60	6908	64	157	26	85	62	91	1	1	1	1	2	0	2	0	3	2	1	2	1	3	2	0	2	2	5	4	5	4	3	5	2	2
HM018	29/06/2015	10/01/1951	0	1	1	1	70	0	4	3	24/06/2015	33	3	18	0.8	60	6994	80	178	24	125	68	72	0	1	1	1	1	0	2	2	2	2	1	1	0	1	3	2	3	2	3	4	5	5	5	4	5	4
HM019	31/07/2015	23/03/1935	1	1	1	0	55	0	11	4	01/11/2014	66	2	9	1.2	47	3994	89	155	37	109	62	120	0	1	0	1	1	0	1	0	1	3	1	1	2	1	1	1	1	0	5	5	4	3	4	3	0	0
HM020	03/07/2015	05/12/1929	0	1	1	1	55	4	7	4	01/06/2014	66	4	9	1.4	51	3287	84	170		109	49	65	0	0	0	1	2	2	2	1	2	2	1	3	0	2	3	1	3	1	4	4	4	4	4	4	4	0
HM021	16/07/2015	07/02/1935	0	1	1	1	80	1	5	3	02/12/2009	60	5	11	1.1	60	5713	69	166	25	132	63	71	0	0	0	1	1	1	2	2	3	2	1	2	1	1	2	1	2	0	3	3	5	2	5	4	3	0
HM022	16/07/2015	17/11/1928	1	3	5	0	50	1	0	3	13/07/2015	60	4	11	1.1	49	4979	54	145	25	148	67	66	1	0	0	1	1	2	2	2	1	1	2	1	0	0	1	3	2	3	5	5	5	5	5	1	3	0
HM023	16/07/2015	22/08/1931	0	1	1	1	90	0	12	3	05/02/2015	63	4	11	1.5	49	3387	98	160		132	78	85	1	0	0	1	1	2	2	1	2	2	2	2	0	2	3	1	2	1	5	5	5	5	5	4	4	0
HM024	01/09/2015	17/06/1934	1	1	1	1	85	4	9	2	20/08/2015	67	3	12	1.2	44	25893	44	135	24	98	51	50	1	1	0	1	1	2	2	1	1	1	1	1	0	1	3	1	3	1	5	4	5	4	4	3	3	0
HM025	26/08/2015	11/06/1941	0	0	1	0	75	1	8	4	23/08/2015	46	2	12	1.5	49	5224	70	160	24	126	73	87	0	0	0	1	2	2	3	1	1	1	1	2	2	2	1	0	2	2	3	3	4	4	2	3	4	4
HM026	26/08/2015	4/4/1930	0	1	1	1	75	3	11	3	1/3/2010	46	3	14	1.9	35	3837	80	163		146	63	67	1	0	0	1	3	2	3	1	3	1	0	2	0	1	3	1	3	1	4	4	4	4	5	1	3	0
HM027	7/10/2015	2/4/1937	1	0	5	0	100	0	7	3	01/10/2015	29	1	13	1	53	32321	53	150		124	62	69	1	1	1	1	1	0	2	0	2	1	2	2	0	2	2	0	3	2	5	5	5	4	4	4	4	5
HM028	21/10/2015	16/07/1956	0	0	1	1	91	0	6	3	30/06/2013	44	2	17	0.9	60		75	167		135	82	110	1	1	0	1	0	0	0	0	1	2	2	1	3	1	0	2	1	1	5	5	5	5	5	5	4	5
HM029	19/10/2015	15/10/1973	1	1	1	1	100	0	13	3	16/10/2015	40	1	15	0.7	60	3101	162	172		119	77	88	1	1	0	1	1		3	0	0	2	2	2	0	2	1	0	2	2	5	5	5	3	4	5	2	1
HM030	02/11/2015	7/9/1951	0	1	2	1		0	8	3	30/10/2015	61	2	13	1.1	60	5471	95	169		110	50	110	1	1	0	0	2	0	1	0	3	3	1	2	1	3	2	0	3	0	0	5	5		3	5	3	3
HM031	23/11/2015	02/02/1943	1	1	1	1	80	0	7	2	//2009	40	3	11	1	45	3312	84			133	58	61	0	0	0	1	1	1	2	0	1	2	1	1	1	0	1		0	1
HM032	23/11/2015	03/06/1931	1	3	1	0	100	0	3	2	//	70	1	13	2	32	1844	87	162		155	103	114	1	0	0	1	1	1	2	0	0	2	1	2	1	3	0	0	2	2	3	0	4	0	2	2	0	0
HM033	23/11/2015	06/06/1943	0	1	4	1	100	0	2	2	//2015	39	3	12	1	60	8605	95			120	88	150	1	0	0	1	0	2		0	3	3	2	2	1	1	2	1	3	0	2	1	1	1	1	1	1	0
HM034	21/12/2015	18/01/1940	0	1	2	1	95	0	8	4	21/12/2015	30	5	14	1	57	26874	72			136	84	72	1	0	0	1	2	2	3	1	3	2	0	2	0	3	3	1	3	1	5	1	1	0	0	2	0	0
HM035	14/12/2015	04/11/1954	0	2	2	0			8	1	//2010	56	2	13	10	60	2198	114	171	39	148	119	53	1	1	0	1					3	3	1	1	0	0	3	0	3	0	4	4	4	4	3	4	3	0
HM036	15/12/2015	10/04/1930	0	0	2	0	70	0	9	2	14/10/2015	65	1	14	1	60	1571	68	172	22	145	78	68	0	1	0	1	3	0	3	0	3	3	0	2	0	3	3	0	3	0	0	0	1	1	2	0	0	0
HM037	22/12/2015	21/05/1947	0	1	2	1	100	0	3	1	13/02/2014	54	2	14	1	60	483	71	171	24	126	67	64	1	1	0	0	3	0	2	0	2	3	0	3	0	3	3	0	3	0	0	0	0	0	0	0	0	0
HM038	08/01/2016	02/09/1941	1	3	1	0	100	1	3	2	05/1/2016	66	2	10	1	60	570	92	160	36	135	56	65	0	0	0	1	1	1	1	1	2	2	1	1	2	3	2	1	3	2	5	5	5	5	4	5	4	0
HM039	08/01/2016	31/08/1946	1	1	1	1	100	0	0	1	05/01/2016	55	1	17	1	56	3297	76	163	36	116	54	81	1	0	0	1	2	2	2	1	2	1	1	2	1	3	2	0	2	1	4	0	1	2	1	2	2	0
HM040	08/01/2016	7/11/1945	1	3	1	1	75	0	11	2	07/01/2016	66	2	24	1	60	3724	62			109	69	74	1	1	0	1	2	2	3	0	3	2	0	3	0	1	2	0	3	0	5	5	2	2	5	5	1	1
HM041	13/01/2016	07/01/1958	0	2	3	2	75	0	6	2	//2010	63	2	11	1	60	13183	95	174	31	160	104	117	1	1	0	1	2	0	3	0	2		1	2	0	2	3	0	3	1	3	3	3	4	5	5	3	5
HM042	19/01/2016	14/08/1934	0	1	1	1	85	7		1	20/08/2014	57	1	15	1	60	2205	70	163	26	132	79	114	1	1	0	1	3	0	3	0	2	3	0	3	0	3	3	0	3	2	0	0	0	0	1	0	0	0
HM043	22/01/2016	16/09/1954	0	2	2	0	85	0	9	3	//2013	52	4	9	1	60	1294	97	170	33	140	47	57	1	0	1	1	2	1	1	0	3	3	1	3	1	3	2	1	2	2	5	5	5	3		5	1	4
HM044	22/1/2016	29/06/1954	1	2	1	0	100	0	0	2	//2016	21	3	13	1	60	7800	84	159	33	91	61	90	1	1	0	1	2	2	2	1	2	2	0	1	1	0	3	2	2	0	3	4	4	5	5	4	5	5
HM045	25/01/2016	27/05/1946	1	2	1	1	100	0	2	2	//2016	44	4	12	2	24	3125	68	150	30	147	76	71	0	0	0	1	1	2	1	0	0	2	2	1	1	3	1	0	2	1	0	5	2	0	0	3	2	0
HM046	25/01/2016	09/01/1931	0	1	1	1	100	0	11	2	//2015	52	5	9	2	44	7691	62	170	22	129	54	60	1	0	0	1	3	3	3	0	3	2	1	3		3	1	0	3	2	5	4	5	5	5	5	4	4
HM047	26/01/2016	13/04/1935	1	3	0	0	100		1	1	11/03/2011	62	1	12	1	60	1137	62	156	26	146	76	94	1	0	0	1	3	0	3	0	3	3	0	3	0	3	3	0	3	0	1	0	0	0	0	0	0	0
HM048	01/02/2016	24/07/1935	1	2	1	0	65	0	0	3	26/01/2016	44	2	9	1	60	2769	81	143	39	135	62	77	1	1	0	1	2	0	3	0	2	3	0	2	0	1	2	0	3	0	3	3	5	4	3	5	0	0
HM049	05/02/2016
HM050	08/02/2016
HM051	16/02/2016	20/12/1940	0	1	2	1	85	0	12	3	15/02/2016	60	2	11	1	60	1780	100	164		178	80	61	0	1	0	1	1	1	1	1	1	2	1	2	0	2	3	0	3	1	3	1	1	1	2	3	1	0
HM052	17/02/2016	31/05/1967	0	0	1	0	100	0	3	2	15/02/2016	20	0	18	1	60	4298	72	175	23	140	100	100	1	1	1	1	2	1	1	0	1	3	1	3	2	2	3	0	1	0	0	1	5	1	1	0	2	2
HM053	22/02/2016	24/08/1932	1	3	0	0	80	0	9	2	15/02/2016	59	1	10	1	60	937	81	151	35	135	60	75	1	0	0	1	2	2	3	0	2	2	1	3	2	3	1	1	2	3	4	4	4	4	4	5	3	4
HM054	22/02/2016	15/09/1953	1	2	2	1	100	0	10	2	16/02/2016	55	0	13	1	60	5884	116	152	50	180	80	110	1	1	0	1	2	2	2	0	3	3	0	2	1	2	1	0	2	0	5	5	4	4	5	2	3	3
HM055	08/03/2016	23/04/1947	1	1	1	1	100	0	12	2	//2016	45		13	1	60	2783	57			106	75	130	1	0	0	1	2	2	2	0	3	3	2	2	2	3	2	0	3	2	1	1	5	1	1	3	0	1
HM056	09/03/2016	18/05/1940	1	3	2	0	91	0	11	2	//2008	63	2	1	1	36	1058	103	162	15	120	67	70	1	1	0	1	2	1	3	0	2	3	0	3	0	3	3	1	2	0	0	3	5		5	0	0	0
HM057	14/03/2016	24/05/1943	0	1	1	1	100	0	12	2	//2016	40	2	11	1	60	4841	67	165	25	89	65	50	1	1	0	1	2	1	1	2	2	2	1	2	1	2	2	0	2	0	3	3	4	3	4	3	2	2
HM058	14/03/2016	26/06/1933	1	3	1	0	91	0	3	2	15/02/2016	50	3	10	1	60	2000	61			160	90	130	1	0	0	1	1	1	1	1	1	2	2	0	0	1	3	0	2	2	0	5	5	5	5	4	0	0
HM059	21/03/2016	14/05/1953	0	1	4	1	90	0	5	2	//2012	29	3	13	3	28	14000	92			122	65	70	1	0	1	1	1	1	3	1	1	2	1	2	0	2	1	1	3	2	2	2	5	4	5	5	4	5
HM060	21/03/2016	19/06/1954	0	1	1	1	100	0	2	2	15/03/2016	45	3	12	2	45	1718	97			149	77	88	1	0	0	1	3	0	3	0	3	3	1	3	0	3	3	0	3	0	5	5	5	4	4	4	1	2
HM061	21/03/2016	14/03/1938	0	1	1	1	100	0	4	2	15/03/2013	62	2	12	1	60	4233	74			123	71	79	1	0	0	0	2	1	2	1	2	2	1	2	1	2	2	0	2	0	3	3	4	0	2	4	2	0
HM062	13/04/2016	30/12/1932	1	1	1	1	95	0	5	2	//2010	59	1	11	3	22	8169	72			137	64	60	0	1	0	1	2	1	3	0	3	3	1	3	0	3	2	0	3	0	2	2	5	1	0	0	0	0
HM063	19/04/2016	28/05/1934	0	1	0	1	100	2	0	2	17/04/2016	55	4	12	2	29	4890	75	170	26	172	63	60	0	0	0	1	3	1	3	0	2	2	0	3	0	3	3	0	3	0	0	3	4	1	2	2	0	0
HM064	19/04/2016	27/07/1930	0	1	1	1	100	2	4	2	//2015	27	2	10	2	33	21164	60	165	22	109	75	142	1	1	1	1	2	1	3	0	3	2	1	3	0	3	3	0	3	0	5	5	5	5	5	5	5	5
HM065	19/04/2016	11/08/1969	0	1	2	1	100	0	8	1	//2016	30	1	14	1	72	1458	120	190	33	112	80	85	1	1	1	1	2	0	3	0	2	3	0	3	0	3	3	0	3	0	0	3	2	0	0	5	3	2
HM066	19/04/2016	15/05/1945	0	1	1	1	100	0	0	2	//2007	29	3	13	2	28	3853	88	168	31	112	60	61	1	0	0	1	3	1	3	0	3	3	1	3	0	3	3	0	3	0	0	0	4	0	1	0	0	0
HM067	25/04/2016	30/06/1938	0	3	1	0	85	0	3	2	15/01/2015	63	2	11	2	29	48425	58	171	19	144	64	59	1	0	0	1	2	3	2		0	2	1	1	0	1	1	2	2	0	3	3	4	4	5	4	5	5
HM068	25/04/2016	25/05/1936	0	3	1	1	75	0	6	3	//2009	21	2	13	1	60	15035	68	160	26	100	46	44	0	0	0	1	3	0	3	0	2	3	1	2	1	3	2	0	2	0	0	4	5	3	5	5	5	4
HM069	02/05/2016	19/01/1931	1	3	5	0	85	0	6	3	26/04/2016	29	1	13	2	31	6331	75	150	33	89	55	112	1	0	1	1	2	2	1	2	1	1	2	0	3	2	1	1	1	1	5	5	5	5	5	5	5	0
HM070	02/05/2016	02/06/1942	1	1	1	1	75	2	7	3	//2015	65	2	12	1	60	3600	87	160	34	133	60	71	0	0	0	1	1	1	1	0	2	2	1	0	2	3	2	2	2	0	5	5	5	5	5	4	5	0
HM071	10/05/2016	04/02/1949	0	0	3	0	100	1	0	2	10/04/2016	54	2	11	2	30	6649	64	170	22	121	61	65	1	0	0	1	2	1	1	0	2	2	1	0	2	2	2	1	1	0	3	0	0	0	0	0	0	0
HM072	20/05/2016	18/08/1941	1	1	1	1	75	0	9	2	18/05/2016	62	1	12	1	60		72	155	30	139	57	70	1	1	0	0	1	2	3	0	3	3	2	1	1	3	1	0	3	1	4	3	0	0	0	3	2	0
HM073	23/05/2016	01/01/1932	0	1	4	1	100	0	3	3	29/12/2015	45	2	11	2	35	10081	75	171	26	100	64	69	1	0	0	1	2	1	1	0	2	2	2	2	1	3	1	0	2	1	4	3	5		1	5	0	4
HM074	10/06/2016	01/11/1965	0	2	1	1	100	0		3	27/05/2016	30	1	12	1	60	8763	80	178	25	102	64	48	1	1	1	1	2	1	1	1	2	2	1			3	1	0	2	1	4	2	3	3	2	3	2	0
HM075	13/06/2016	22/05/1939	0	1	1	1	100	0		1	06/06/2016	35	1	15	1	56	11611	57	162	22	102	71	97	1	1	1	1	3	0	3	0	3	3	0	1	0	3	3	0	3	0	5	3	4	3	3	3	1	0
HM076	23/06/2016	03/03/1953	0	0	2	1	100	0	8	3	//2015	39	2	12	2	48	3300	97	176	31	109	52	66	1	0	0	1	2	2	3	0	2	2	1	2	1	3	2	2	2	0	2	0	0	0	0	1	0	0
HM077	28/06/2016	11/04/1944	0	1	2	1	85	0	0	2	//2014	47	2	13	1	60	931	95	174	31	114	73	75	1	1	1	1	3	0	2	0	2	3	1	2	0	3	1	0	2	0	0	0	0	0	0	4	0	0
HM078	12/07/2016	20/05/1937	1	3	1	1	91	0	13	1	//2014	32	1	14	1	60	1148	53	150	24	137	70	62	1	1	0	1	3	1	3	0	2	3	0	2	1	3	3	0	3	0	4	3	3	1	3	0	3	0
HM079	02/08/2016	18/01/1931	0	3	1	1	100	1	8	2	27/04/2015	36	2	10	2	36	2608	65	164	24	152	74	67	1	0	0	1	1	1	2	1	1	1	1	1		3	2	2	1	2	4	3	5	0	4	1	3	0
HM080	02/08/2016	19/12/1943	0	1	4	1	91	0	11	4	16/03/2016	69	2	12	2	38	6787	65	170	22	106	87	88	1	0	0	1
HM081	04/10/2016	28/12/1932	0	1	4	1	100	0	11	1	15/01/2015	28	1	17	0.7	60	1760	63	169	22	131	59	57	1	1	0	1	3	0	2	1	1	2	1	3	0	3	3	0	3	0	0	0	0	0	0	0	0	0
HM082	18/10/2016	18/02/1933	0	1	2	1	100	0	11	2	19/11/2010	23	3	12	1.7	42	2413	88.5	170	31	112	77	74	1	1	1	1	3	1	3	1	3	3	0	3	0	3	2	0	3	0	1	3	4	5	4	5	0	0
HM083	23/01/2017	17/4/1933	0	2	1	0	75	0	12	2	09/01/2017	60	3	10	1.3	54	597	71.5	164	26	135	84	70	1	0	0	1	2	2	3	1	2	2	1	2	1	2	3	1	3	0	5	5	5	5	5	3	2	0
HM084	23/01/2017	15/06/1947	1	1	1	1	75	2	9	3	12/1/2017	25	2	12	1.8	60	10379	67.7	150	28	114	70	76	1	1	1	1	1	1	0	0	0	1	3	1	3	1	1	0	2	2	5	5	5	5	5	3	3	0
HM085	30/01/2017	08/03/1936	0	1	1	1	100	0	3	2	26/01/2017	54	1	11	1.4	48		76.2	160	30	155	84	90	1	0	0	1	2	1	2	1	1	3	0	3	1	2	2	2	3	0	0	4	5	0	3	4	2	0
HM086	30/01/2017	27/07/1941	0	3	2	1	95	0	9	1	07/05/2015	75	1	15	0.9	60	1224	71	1.67	25	129	72	45	1	1	1	1	3	0	3	0	3	3	0	3	0	3	3	1	3	1	0	0	2	0	0	0	0	0
HM087	08/02/2017	25/07/1938	0	0	1	1	65	1	6	3	08/02/2017	68	2	12	0.7	88	917	58	165	21	147	55	72	0	1	0	1	2	1	3	1	2	2	1	2	1	2	2	1	2	1	2	5	5	4	4	4	4	0
HM088	08/02/2017	27/08/1958	1	1	1	1	90	0	13	2	01/08/2016	28	1	13	0.9	74	10819	82	150	36	120	75	109	0	1	0	1	2	1	0	1	1	2	0	2	1	2	2	0	0	1	5	4	5	5	4	4	0	4
HM089	17/02/2017	22/11/1958	0	1	2	1	100	1	11	3	09/02/2017	22	3	11	2.2	31	8371	114	172	38	112	811	77	1	1	0	1	2	1	1	2	2	2	1	0	1	2	1	2	2	2	5	5	5	5	5	4	5	5
HM090	20702/2017	10/02/1932	1	1		1	65	1	3	2	10/02/2017	35	2	12	0.6	81	5136	67	155	28	141	72	74	1	1	0	1	3	1	0	1	2	2	1	2	2	3	2	2	0	2	0	4	5	5	5	4	4	0
HM091	22/02/2017	29/01/1933	0	1	1	1	75	0	4	2	11/02/2017	58	1	12	1.7	35	11115	60.8	160	24	154	43	75	1	1	0	1	3	0	3	1	3	2	0	1	0	3	3	0	1	0	5	4	5	4	5	5	3	3
HM092	23/02/2017	02/04/1940	1	3	2	1	30	0	6	2	30/06/2014	58	3	9.2	1.3	40	1250	84.4	147	39	159	61	85	0	1	0	1	0	2	3	1	3	2	0	0	0	1	3	3	3	1	1	3	4	5	5	0	4	0
HM093	13/03/2017	26/05/1951	0	2	1	0	100	0	3	3	05/02/2010	40	4	15	0.7	96	2148	105	185	31	108	57	100	1	1	0	1	3	0	3	1	2	3	1	2	0	3	3	1	2	1	3	2	4	4	5	4	4	5
HM094	13/03/2017	14/04/1957	0	0	2	0	100	0	6	4	08/04/2017	25	2	14	0.9	94	4980	108	166	39	103	79	84	1	1	1	1	2	1	2	0	2	3	0	1	2	2	2	0	2	0	3	4	4	4	4	4	1	3
HM095	22/03/2017	31/01/1041	0	0	4	0	100	0	5	2	13/03/2017	44	2	13	1.2	56	13588	73.8	174	24	132	95	94	1	1	0	1	1	2	1	1	2	1	1	2	1	1	1	2	1	2	2	3	4	3	3	0	2	4
HM096	07/04/2017	14/06/1942	0	1	1	1	75	0	11	3	22/11/2010	52	3	13	0.7	95	2641	119	163	45	118	68	96	1	1	0	1	2	2	1	1	2	2	1	2	0	1	2	1	2	0	2	2	3	4	4	5	3	0
HM097	07/04/2017	11/03/1937	0	1	4	1	100	0	3	3	04/04/2017	32	2	12	1.5	44	2759	68	163	26	97	60	67	1	1	1	1	1	1	1	0	0	2	0	2	1	3	2	1	2	0	3	4	5	5	5	4	4	0
HM098	07/04/2017	28/11/1945	0	1	1	1	75	0	11	4	25/03/2010	57	2	11	1.3	56	8325	87	177	28	136	76	81	1	1	0	1	2	1	3	0	2	2	1	2	0	3	2	0	2	0	3	3	3	0	3	2	2	4
HM099	21/04/2017	31/12/1951	0	1	1	1	90	0	2	3	31/10/2013	34	3	12	2.3	28	4967	102	178	32	151	84	56	1	1	0	1	2	0	2	0	2	3	0	1	0	3	3	0	2	0	3	3	5	2	3	2	3	3
HM100	27/4/2017	27/4/1944	1	1	1	1	90	0	3	2	2017	40	2	13	0.75	60	819	88	170	30.45	141	83	63	1	1	1	1	1	1	2	1	1	2	2	2	1	3	1	0	2	0	3	4	3	4	3	4	3	0
HM101	08/05/2017	13/10/1958	0	0	1	1	100	0	6	3	01/05/2017	60	3	10	1.8	33	2601	84	165	31	155	82	77	1	0	0	1	1	3	1	0	0	3	1	2	3	2	1	0	1	0	4	5	5	5	5	5	5	5
HM102	09/05/2017	06/03/1937	0	1	5	1	65	0	4	3	30/04/2017	57	3	11	1.3	50	6432	86	165	32	122	45	60	0	0	0	1	1	3	0	2	0	0	2	0	2	2	1	3	0	3	5	5	5	5	5	5	5	5
HM103	09/05/2017	10/02/1956	0	3	1	1	100	0	0	4	25/07/2014	32	1	15	1.1	69	8246	83	180	26	137	84	99	1	1	1	1	2	1	1	1	2	2	2	2	1	0	1	2	1	0	3	4	3	4	4	3	4	4
HM104	22/05/2017	24/12/1948	1	3	4	0	100	0	8	3	16/05/2017	47	2	11	0.8	75	1547	146	162	55	142	68	74	1	1	0	1	2	2	0	0	2	1	2	1	2	3	2	1	1	0	4	3	5	5	4	4	4
HM105	27/06/2017	24/05/1958	0	2	2	0	100	0	7	2	25/06/2017	30	1	11	1	78	2786	81	181	25	100	69	57	1	1	0	1	1	1	2	1	0	2	1	2	1	3	1	2	2	1	5	4	2	3	3	5	4	0
HM106	04/07/2017	15/05/1951	0	1	1	1	100	1	7	2	26/01/2017	30	2	15	1.5	47	9488	73	165	27	125	73	65	1	1	1	1	2	1	1	1	2	2	1	1	1	1	1	0	1	0	4	3	4	2	2	5	3	2
[truncated: 236 more columns]
